# Supplementary material for: Molecular Dynamics Insights into the Aggregation Behavior of N-Terminal β-Lactoglobulin Peptides
Source: Int J Mol Sci. 2024 Apr 25;25(9):4660. doi: 10.3390/ijms25094660 (PMC11083573; doi:10.3390/ijms25094660)
Supplement: Supplementary file 1 [file ijms-25-04660-s001.zip]

Archive with 1 entries (1 files):
- ijms-2952210-supplementary.pdf
